# Supplementary material for: Synthetic Transition from Thiourea-Based Compounds to Tetrazole Derivatives: Structure and Biological Evaluation of Synthesized New N-(Furan-2-ylmethyl)-1H-tetrazol-5-amine Derivatives
Source: Molecules. 2021 Jan 10;26(2):323. doi: 10.3390/molecules26020323 (PMC7827014; doi:10.3390/molecules26020323)
Supplement: Supplementary file 1 [file molecules-26-00323-s001.zip]

Archive with 5 entries (4 files):
- supplementary_files/
- supplementary_files/NMR file.pdf
- supplementary_files/Table S2.pdf
- supplementary_files/Table S3.pdf
- supplementary_files/X-ray studies file.pdf
